# Supplementary material for: Effect of Cell Cycle on Cell Surface Expression of Voltage-Gated Sodium Channels and Na+,K+-ATPase
Source: Cells. 2022 Oct 15;11(20):3240. doi: 10.3390/cells11203240 (PMC9600173; doi:10.3390/cells11203240)
Supplement: Supplementary file 1 [file cells-11-03240-s001.zip]

Archive with 1 entries (1 files):
- cells-1817813-supplementary.pdf
